# Supplementary material for: Correction: Temporal gating of nuclear import: How Merkel cell polyomavirus exploits the cell cycle for nuclear entry
Source: PLoS Pathog. 2026 Apr 2;22(4):e1014095. doi: 10.1371/journal.ppat.1014095 (PMC13046146; doi:10.1371/journal.ppat.1014095)
Supplement: S1 File — (XLSX) [file ppat.1014095.s001.xlsx]

## Sheet: Figure 1E qPCR
Timepoint	GFP Cq	GFP ng
0h	32.13	8.6e-06
0h	32.18	8.4e-06
0h	32.23	8.2e-06
24h	17.32	0.0031
24h	18.02	0.0022
24h	17.31	0.0031
48h	16.26	0.0052
48h	16.56	0.0046
48h	16.28	0.0052
72h	15.83	0.0064
72h	16.24	0.0053				[GFP] ng	Cq
72h	15.79	0.0066				0	37
						0.001	15
GFP 0h	32.13		GAPDH 0h	19.99		0.01	11
GFP 0h	32.18		GAPDH 0h	19.96		0.1	8
GFP 0h	32.23		GAPDH 0h	20.11		1	6
GFP 24h	17.32		GAPDH 24h	19.95
GFP 24h	18.02		GAPDH 24h	20.15		Cq=−3.00⋅log 10 ([GFP])+5.50
GFP 24h	17.31		GAPDH 24h	19.84
GFP 48h	16.26		GAPDH 48h	20.09		[GFP]=10
						−3.00
						5.50−32.13
						​
GFP 48h	16.56		GAPDH 48h	20.01
GFP 48h	16.28		GAPDH 48h	20.45
GFP 72h	15.83		GAPDH 72h	20.13
GFP 72h	16.24		GAPDH 72h	20.05
GFP 72h	15.79		GAPDH 72h	20.19
Cq Value | Calculation | [GFP] (ng)
---------|-------------|------------
32.13 | 10^(-(32.13-6)/3) | 0.0000086
32.18 | 10^(-(32.18-6)/3) | 0.0000084
32.23 | 10^(-(32.23-6)/3) | 0.0000082
16.52 | 10^(-(16.52-6)/3) | 0.0047
16.52 | 10^(-(16.52-6)/3) | 0.0047
16.54 | 10^(-(16.54-6)/3) | 0.0046
17.32 | 10^(-(17.32-6)/3) | 0.0031
18.02 | 10^(-(18.02-6)/3) | 0.0022
17.31 | 10^(-(17.31-6)/3) | 0.0031
16.26 | 10^(-(16.26-6)/3) | 0.0052
16.56 | 10^(-(16.56-6)/3) | 0.0046
16.28 | 10^(-(16.28-6)/3) | 0.0052
15.83 | 10^(-(15.83-6)/3) | 0.0064
16.24 | 10^(-(16.24-6)/3) | 0.0053
15.79 | 10^(-(15.79-6)/3) | 0.0066

## Sheet: Figure 1F GFP
01/22/2025 Notes - Karen Wang Lab Archives
WB GFP Reporter Only
N = 1	No Virus	Infected	0.5	1	2	5	ug DNA			1	0.089	120.194	57	255		39
GFP	0	16	0	0	0	0				2	0.089	114.195	58	255		33
GAPDH	39	33	34	37	44	49				3	0.089	114.259	73	255		34
Normalized	0	0.5	0	0	0	0				4	0.089	117.207	64	255		37
% Infection	0	1	0	0	0	0				5	0.089	124.454	55	255		44
										6	0.089	129.92	74	255		49
N = 2	No Virus	Infected	0.5	1	2	5	ug DNA			Background	0.089	80.705	50	96
GFP	1	33	0	0	0	0				8	0.089	80.317	74	88		0
GAPDH	88	69	70	75	76	68				9	0.089	96.974	46	255		16
Normalized	0	0.5	0	0	0	0				10	0.089	81.021	42	97		0
% Infection	0	1	0	0	0	0				11	0.089	80.718	74	87		0
										12	0.089	80.541	68	87		0
N = 3	No Virus	Infected	0.5	1	2	5	ug DNA			13	0.089	80.793	36	90		0
GFP	1	97	1	0	0	1				Background	0.089	80.768	49	90
GAPDH	89	90	90	84	95	89
Normalized	0	1.1	0	0	0	0
% Infection	0	1	0	0	0	0
										1	0.108	171.828	46	255		88
										2	0.108	152.714	37	255		69
										3	0.108	154.503	76	255		70
										4	0.108	158.72	79	255		75
										5	0.108	160.173	0	255		76
										6	0.108	152.586	68	255		68
										7	0.108	84.208	63	106
										8	0.108	82.952	54	133		1
										9	0.108	115.342	62	255		33
										10	0.108	82.653	53	110		0
										11	0.108	82.501	60	93		0
										12	0.108	82.346	53	96		0
										13	0.108	82.212	63	175		0
										14	0.108	82.426	72	92
										1	0.066	171.538	78	255		89
										2	0.066	172.527	63	255		90
										3	0.066	172.383	78	255		90
										4	0.066	166.151	77	255		84
										5	0.066	177.598	75	255		95
										6	0.066	171.066	76	255		89
										7	0.066	82.283	62	111
										8	0.066	82.656	58	255		1
										9	0.066	179.085	50	255		97
										10	0.066	82.592	62	112		1
										11	0.066	82.015	40	106		0
										12	0.066	82.182	50	99		0
										13	0.066	82.501	42	119		1
										14	0.066	81.98	53	255

## Sheet: Figure 2A IPZ
Dropbox > Spriggs Lab > Lab Members > Karen Wang > 1) Data > Nuclear Pore Complex (Also BKPyV)
Also Lab Archives> Karen Wang > MCPyV > Nuclear Entry > Western Blot Summary
BKV IPZ	MCV IPZ
0	88
5	80
2	54
5	84
10	86
BKV N = 1									MCV N = 1
Exp 1.98a		GFP	Norm Protein	GFP/Norm	IPZ/DMSO				1.61G		GFP	Norm Protein	GFP/Norm	IPZ/DMSO
BKV DMSO		22	56	0.392857	1				MCV DMSO		37	44	0.840909	1
BKV 10uM IPZ		0	48	0	0				MCV 10uM IPZ		34	46	0.73913	0.878966
		Background	Sig Fig				Background	Sig Fig			Background	Sig Fig				Background	Sig Fig
	Norm Protein	Norm Protein	Norm Protein			GFP	GFP	GFP		Norm Protein	Norm Protein	Norm Protein			GFP	GFP	GFP
DMSO BK	150.875	56.048	56		DMSO BK	106.066	21.674	22	DMSO MC	158.71	43.528	44			156.442	37.26	37
IPZ BK	142.776	47.949	48		IPZ BK	84.411	0.019	0	IPZ MC	161.619	46.437	46			153.515	34.333	34
Background	94.827				Background	84.392			Background	115.182					119.182
BKV N = 2									MCV N = 2
Exp 1.61G		GFP	Norm Protein	GFP/Norm	IPZ/DMSO				1.61A		GFP	Norm Protein	GFP/Norm	IPZ/DMSO
BKV DMSO		31.212	45.065	0.6926	1				MCV DMSO		45.149	63.429	0.711804	1
BKV 10uM IPZ		1.372	43.883	0.031265	0.0451415				MCV 10uM IPZ		16.423	28.81	0.570045	0.800846
		Background	Sig Fig				Background	Sig Fig			Background	Sig Fig				Background	Sig Fig
	Norm Protein	Norm Protein	Norm Protein			GFP	GFP	GFP		Norm Protein	Norm Protein	Norm Protein			GFP	GFP	GFP
DMSO BK	160.247	45.065	45.065		DMSO BK	150.394	31.212	31.212	DMSO MC	165.032	63.429	63.429			146.079	45.149	45.149
IPZ BK	159.065	43.883	43.883		IPZ BK	120.554	1.372	1.372	IPZ MC	130.413	28.81	28.81			117.353	16.423	16.423
Background	115.182				Background	119.182			Background	101.603					100.93
BKV N = 3									MCV N = 3
Exp 1.61C		GFP	Norm Protein	GFP/Norm	IPZ/DMSO				1.116g		GFP	Norm Protein	GFP/Norm	IPZ/DMSO
BKV DMSO		18.656	75.144	0.24827	1				MCV DMSO		41.145	22.098	1.86193	1
BKV 10uM IPZ		0.264	67.089	0.00393507	0.01585				MCV 10uM IPZ		17.859	17.863	0.999776	0.536956
		Background	Sig Fig				Background	Sig Fig			Background	Sig Fig				Background	Sig Fig
	Norm Protein	Norm Protein	Norm Protein			GFP	GFP	GFP		Norm Protein	Norm Protein	Norm Protein			GFP	GFP	GFP
DMSO BK	178.297	75.144	75.144		DMSO BK	120.414	18.656	18.656	DMSO MC	22.297	22.098	22.098			124.663	41.145	41.145
IPZ BK	170.242	67.089	67.089		IPZ BK	102.022	0.264	0.264	IPZ MC	18.062	17.863	17.863			101.377	17.859	17.859
Background	103.153				Background	101.758			Background	0.199					83.518
BKV N = 4									MCV N = 4
Exp 1.98b		GFP	Norm Protein	GFP/Norm	IPZ/DMSO				1.116h		GFP	Norm Protein	GFP/Norm	IPZ/DMSO
BKV DMSO		23	39	0.589744	1				MCV DMSO		77.033	34.06	2.26169	1
BKV 10uM IPZ		1	37	0.027027	0.0458284				MCV 10uM IPZ		49.471	26.129	1.89334	0.837135
		Background	Sig Fig				Background	Sig Fig			Background	Sig Fig				Background	Sig Fig
	Norm Protein	Norm Protein	Norm Protein			GFP	GFP	GFP		Norm Protein	Norm Protein	Norm Protein			GFP	GFP	GFP
DMSO BK	119.108	39.498	39		DMSO BK	103.911	22.726	23	DMSO MC	115.262	34.06	34.06			160.621	77.033	77.033
IPZ BK	116.229	36.619	37		IPZ BK	82.522	1.337	1	IPZ MC	107.331	26.129	26.129			133.059	49.471	49.471
Background	79.61				Background	81.185			Background	81.202					83.588
BKV N = 5									MCV N = 5
Exp 1.98c		GFP	Norm Protein	GFP/Norm	IPZ/DMSO				1.116i		GFP	Norm Protein	GFP/Norm	IPZ/DMSO
BKV DMSO		30.584	23.772	1.28656	1				MCV DMSO		32.258	29.664	1.08745	1
BKV 10uM IPZ		0.406	3.3	0.12303	0.0956277				MCV 10uM IPZ		23.731	25.497	0.930737	0.855893
		Background	Sig Fig				Background	Sig Fig			Background	Sig Fig				Background	Sig Fig
	Norm Protein	Norm Protein	Norm Protein			GFP	GFP	GFP		Norm Protein	Norm Protein	Norm Protein			GFP	GFP	GFP
DMSO BK	106.147	23.772	24		DMSO BK	112.289	30.584	31	DMSO MC	112.176	29.664	29.664			115.205	32.258	32.258
IPZ BK	85.675	3.3	3		IPZ BK	82.111	0.406	0	IPZ MC	108.009	25.497	25.497			106.678	23.731	23.731
Background	82.375				Background	81.705			Background	82.512					82.947

## Sheet: Figure 2B IPO7
Dropbox > Spriggs Lab > Lab Members > Karen Wang > 1) Data > IPO7
% Infection	N = 1	N = 2	N = 3	N = 4
BKV Scram	1	1	1	1
BKV IPO7	0.0717142	0.125546	0.000597124	0.0701679
MCV Scram	1	1	1	1
MCV IPO7	1.69371	1.69321	0.765222	1.17076
1.102g		Area	Mean	Min	Max					Signal	Background	GAPDH	% Scram
GAPDH BKV Scram	1	0.068	182.782	66	255			GAPDH BKV Scram		182.782	94.061
GAPDH BKV IPO7	2	0.068	189.823	80	255			GAPDH BKV IPO7		189.823	101.102
GAPDH MCV Scram	3	0.068	203.399	0	255			GAPDH MCV Scram		203.399	114.678
GAPDH MCV IPO7	4	0.068	198.263	19	255			GAPDH MCV IPO7		198.263	109.542
GAPDH Background	5	0.068	88.721	78	139			GAPDH Background		88.721	0
GFP BKV Scram	6	0.068	113.663	44	255			GFP BKV Scram		113.663	26.823	0.285166	1
GFP BKV IPO7	7	0.068	88.863	50	113			GFP BKV IPO7		88.863	2.023	0.0200095	0.0701679
GFP MCV Scram	8	0.068	168.259	24	255			GFP MCV Scram		168.259	81.419	0.709979	1
GFP MCV IPO7	9	0.068	177.893	82	255			GFP MCV IPO7		177.893	91.053	0.831215	1.17076
GFP Background	10	0.068	86.84	44	105			GFP Background		86.84	0
1.102c		Area	Mean	Min	Max					Signal	Background	GAPDH	% Scram
GAPDH BKV Scram	1	297	129.165	78	252			GAPDH BKV Scram		129.165	48.983
GAPDH BKV IPO7	2	297	136.65	81	252			GAPDH BKV IPO7		136.65	56.468
GAPDH MCV Scram	3	297	134.498	80	252			GAPDH MCV Scram		134.498	54.316
GAPDH MCV IPO7	4	297	131.778	79	253			GAPDH MCV IPO7		131.778	51.596
GAPDH Background	5	297	80.182	78	83			GAPDH Background		80.182	0
GFP BKV Scram	6	297	93.97	78	216			GFP BKV Scram		93.97	14.128	0.288427	1
GFP BKV IPO7	7	297	81.01	78	90			GFP BKV IPO7		81.01	1.168	0.0206843	0.0717142
GFP MCV Scram	8	297	106.313	72	249			GFP MCV Scram		106.313	26.471	0.487352	1
GFP MCV IPO7	9	297	122.431	78	251			GFP MCV IPO7		122.431	42.589	0.825432	1.69371
GFP Background	10	297	79.842	77	82			GFP Background		79.842	0
1.102d			Area	Mean	Min	Max				Signal	Background	GAPDH	% Scram
GAPDH BKV Scram		1	405	9.427	0	91		GAPDH BKV Scram		9.427	9.427
GAPDH BKV IPO7		2	405	11.63	0	97		GAPDH BKV IPO7		11.63	11.63
GAPDH MCV Scram		3	405	9.205	0	88		GAPDH MCV Scram		9.205	9.205
GAPDH MCV IPO7		4	405	12.296	0	96		GAPDH MCV IPO7		12.296	12.296
GAPDH Background		5	405	0	0	0		GAPDH Background		0	0
GFP BKV Scram		6	405	109.153	79	252		GFP BKV Scram		109.153	28.434	3.01623	1
GFP BKV IPO7		7	405	85.123	81	124		GFP BKV IPO7		85.123	4.404	0.378676	0.125546
GFP MCV Scram		8	405	104.632	80	249		GFP MCV Scram		104.632	23.913	2.59783	1
GFP MCV IPO7		9	405	134.805	81	247		GFP MCV IPO7		134.805	54.086	4.39867	1.69321
GFP Background		10	405	80.719	78	84		GFP Background		80.719	0
1.102f			Area	Mean	Min	Max				Signal	Background	GAPDH	% Scram
GAPDH BKV Scram		1	462	95.448	79	210		GAPDH BKV Scram		95.448	15.708
GAPDH BKV IPO7		2	462	103.708	77	207		GAPDH BKV IPO7		103.708	23.968
GAPDH MCV Scram		3	462	93.944	78	200		GAPDH MCV Scram		93.944	14.204
GAPDH MCV IPO7		4	462	97.481	72	220		GAPDH MCV IPO7		97.481	17.741
GAPDH Background		5	462	79.74	75	83		GAPDH Background		79.74	0
GFP BKV Scram		6	462	102.799	78	246		GFP BKV Scram		102.799	21.951	1.39744	1
GFP BKV IPO7		7	462	80.868	77	105		GFP BKV IPO7		80.868	0.02	0.000834446	0.000597124
GFP MCV Scram		8	462	105.019	78	250		GFP MCV Scram		105.019	24.171	1.7017	1
GFP MCV IPO7		9	462	103.95	79	250		GFP MCV IPO7		103.95	23.102	1.30218	0.765222
GFP Background		10	462	80.848	79	83		GFP Background		80.848	0

## Sheet: Figure 2C NUP98
01/02/2025 WB Summary Notes - Karen Wang Lab Archives
Measurements for "Sample B" = MCPyV Only
Sample	GFP	- Background	GAPDH	- Background	Norm to GAPDH	% Scram
BKPyV Scram	x	x	x	x	x	x
BKPyV NUP98	x	x	x	x	x	x
MCPyV Scram	114.081	34.658	114.194	35.129	0.9866	1
MCPyV NUP98	96.569	17.146	112.378	33.313	0.5147	0.52
Measurements for "Sample F" = BKPyV + MCPyV
Sample	GFP	- Background	GAPDH	- Background	Norm to GAPDH	% Scram
BKPyV Scram	130.946	46.615	112.985	29.479	1.5813	1
BKPyV NUP98	84.578	0.247	111.308	27.802	0.0089	0.01
MCPyV Scram	140.016	55.685	110.495	26.989	2.0632	1
MCPyV NUP98	108.016	23.685	106.99	23.484	1.0086	0.49
Measurements for "Sample G" = BKPyV + MCPyV
Sample	GFP	- Background	GAPDH	- Background	Norm to GAPDH	% Scram
BKPyV Scram	121.657	40.535	160.882	78.11	0.5189	1
BKPyV NUP98	81.657	0.535	121.859	39.087	0.0137	0.03
MCPyV Scram	145.416	64.294	146.178	63.406	1.014	1
MCPyV NUP98	109.607	28.485	131.245	48.473	0.5876	0.58
Measurements for "Sample H" = BKPyV + MCPyV
	GAPDH Scram	GAPDH NUP	GAPDH Back	GFP Scram	GFP NUP	GFP Back
BKPyV	158.838	149.182	81.307	128.088	82.473	81.636
MCPyV	172.827	174.907	81.307	155.992	147.948	81.636
Minus BACK
BKPyV	77.531	67.875	81.307	46.452	0.837	81.636
MCPyV	91.52	93.6	81.307	74.356	66.312	81.636
Norm GAPDH
BKPyV				0.599	0.012
MCPyV				0.812	0.708
100% Scram	Scram	NUP
BKPyV	100	0.021	0.021
MCPyV	100	0.872	0.872
siNUP98 Summary (% Scram GFP Expression)
BKV Scram	BKV Nup98	MCV Scram	MCV Nup98
-	-	100	52
100	1	100	49
100	3	100	58
100	2	100	87

## Sheet: Figure 4B Flow
Karen Wang > Lab Archives > Flow Data

## Sheet: Figure 3DE Chim
01/02/2025 WB Summary Notes - Karen Wang Lab Archives										Measurements for "Sample G"
Fig D
DMSO	IPZ									Sample	GFP	- Background	GAPDH
100	69		Treatment	Average						MCV DMSO	124.663	41.145	22.297
100	86		DMSO	70						MCV IPZ	101.377	17.859	18.062
100	55		IPZ	100						Chim DMSO	122.523	39.005	21.222
										Chim IPZ	105.107	21.589	17.045
										VP1 DMSO	119.001	35.483	20.034
N = 1										VP1 IPZ	110.901	27.383	14.066
1.116g		GFP	Norm Protein	GFP/Norm	IPZ/DMSO
DMSO		39.005	21.023	1.85535	1
IPZ		21.589	16.846	1.28155	0.690733					Measurements for "Sample H"
		Background	Sig Fig				Background	Sig Fig
	Norm Protein	Norm Protein	Norm Protein			GFP	GFP	GFP
DMSO	21.222	21.023	21.023			122.523	39.005	39.005
IPZ	17.045	16.846	16.846			105.107	21.589	21.589		Sample	GFP	- Background	GAPDH
Background	0.199					83.518				MCV DMSO	160.621	77.033	115.262
										MCV IPZ	133.059	49.471	107.331
N = 2										Chim DMSO	141.607	58.019	109.577
1.116h		GFP	Norm Protein	GFP/Norm	IPZ/DMSO					Chim IPZ	137.513	53.925	111.98
DMSO		58.019	28.375	2.04472	1					VP1 DMSO	154.283	70.695	113.882
IPZ		53.925	30.778	1.75206	0.856871					VP1 IPZ	133.278	49.69	108.084
		Background	Sig Fig				Background	Sig Fig
	Norm Protein	Norm Protein	Norm Protein			GFP	GFP	GFP
DMSO	109.577	28.375	28.375			141.607	58.019	58.019		Measurements for "Sample I"
IPZ	111.98	30.778	30.778			137.513	53.925	53.925
Background	81.202					83.588
N = 3										Sample	GFP	- Background	GAPDH
1.116i		GFP	Norm Protein	GFP/Norm	IPZ/DMSO					MCV DMSO	115.205	32.258	112.176
DMSO		59.425	32.172	1.8471	1					MCV IPZ	106.678	23.731	108.009
IPZ		29.807	29.506	1.0102	0.546911					Chim DMSO	142.372	59.425	114.684
		Background	Sig Fig				Background	Sig Fig		Chim IPZ	112.754	29.807	112.018
	Norm Protein	Norm Protein	Norm Protein			GFP	GFP	GFP		VP1 DMSO	153.082	70.135	115.233
DMSO	114.684	32.172	32.172			142.372	59.425	59.425		VP1 IPZ	131.713	48.766	110.391
IPZ	112.018	29.506	29.506			112.754	29.807	29.807
Background	82.512					82.947
Fig E
MCV	Chimeric	VP1 Only	Treatment	Average
100	100	96	MCV	100
100	90	96	Chimeric	120
100	170	100	VP1 Only	97.3333
Chimeric N = 1										VP1 only N = 1
1.116g		GFP	Norm Protein	GFP/Norm	Chim/MCV					1.116g		GFP	Norm Protein	GFP/Norm	VP1/MCV
MCV		41.145	22.098	1.86193	1					MCV		41.145	22.098	1.86193	1
Chimeric		39.005	21.023	1.85535	0.996464					VP1 Only		35.483	19.835	1.78891	0.96078
		Background	Sig Fig				Background	Sig Fig				Background	Sig Fig				Background	Sig Fig
	Norm Protein	Norm Protein	Norm Protein			GFP	GFP	GFP			Norm Protein	Norm Protein	Norm Protein			GFP	GFP	GFP
MCV	22.297	22.098	22.098			124.663	41.145	41.145		MCV	22.297	22.098	22.098			124.663	41.145	41.145
Chimeric	21.222	21.023	21.023			122.523	39.005	39.005		VP1 Only	20.034	19.835	19.835			119.001	35.483	35.483
Background	0.199					83.518				Background	0.199					83.518
Chimeric N = 2										VP1 only N = 2
1.116h		GFP	Norm Protein	GFP/Norm	Chim/MCV					1.116h		GFP	Norm Protein	GFP/Norm	VP1/MCV
MCV		77.033	34.06	2.26169	1					MCV		77.033	34.06	2.26169	1
Chimeric		58.019	28.375	2.04472	0.90407					VP1 Only		70.695	32.68	2.16325	0.956477
		Background	Sig Fig				Background	Sig Fig				Background	Sig Fig				Background	Sig Fig
	Norm Protein	Norm Protein	Norm Protein			GFP	GFP	GFP			Norm Protein	Norm Protein	Norm Protein			GFP	GFP	GFP
MCV	115.262	34.06	34.06			160.621	77.033	77.033		MCV	115.262	34.06	34.06			160.621	77.033	77.033
Chimeric	109.577	28.375	28.375			141.607	58.019	58.019		VP1 Only	113.882	32.68	32.68			154.283	70.695	70.695
Background	81.202					83.588				Background	81.202					83.588
Chimeric N = 3										VP1 only N = 3
1.116i		GFP	Norm Protein	GFP/Norm	Chim/MCV					1.116i		GFP	Norm Protein	GFP/Norm	VP1/MCV
MCV		32.258	29.664	1.08745	1					MCV		32.258	29.664	1.08745	1
Chimeric		59.425	32.172	1.8471	1.69857					VP1 Only		70.135	32.721	2.14342	1.97106
		Background	Sig Fig				Background	Sig Fig				Background	Sig Fig				Background	Sig Fig
	Norm Protein	Norm Protein	Norm Protein			GFP	GFP	GFP			Norm Protein	Norm Protein	Norm Protein			GFP	GFP	GFP
MCV	112.176	29.664	29.664			115.205	32.258	32.258		MCV	112.176	29.664	29.664			115.205	32.258	32.258
Chimeric	114.684	32.172	32.172			142.372	59.425	59.425		VP1 Only	115.233	32.721	32.721			153.082	70.135	70.135
Background	82.512					82.947				Background	82.512					82.947

## Sheet: Figure 4CD
1.7.6
Rescue 72			Area	Mean	Min	Max	-Background			-No MCV
HSP90	D^2 (A)	1	0.073	154.445	96	224	45.897		No MCV
HSP90	A^2	2	0.073	144.928	83	221	36.38		With MCV
HSP90	A-D	3	0.073	152.669	99	224	44.121		DMSO
HSP90	D^2 (R)	4	0.073	158.054	46	221	49.506
HSP90	R^2	5	0.073	159.718	46	224	51.17
HSP90	R-D	6	0.073	160.27	102	226	51.722		Norm	Percent GFP Expression
HSP90	Background	7	0.073	108.548	94	138	0		Ratio (GFP/ HSP90)	Ratio (GFP/HSP90)
GFP	D^2 (A)	8	0.073	127.497	89	218	17.588	DMSO (A)	0.383206	1
GFP	A^2	9	0.073	112.051	94	226	2.142	A^2	0.0588785	0.153647
GFP	A-D	10	0.073	127.913	63	226	18.004	A-D	0.40806	1.06486
GFP	D^2 (R)	11	0.073	142.114	100	239	32.205	DMSO (R)	0.650527	1
GFP	R^2	12	0.073	111.347	95	204	1.438	R^2	0.0281024	0.0431994
GFP	R-D	13	0.073	134.503	68	218	24.594	R-D	0.475504	0.730951
GFP	Background	14	0.073	109.909	98	154	0
1.7.7
Rescue 72			Area	Mean	Min	Max	-Background
HSP90	D^2 (A)	1	0.083	149.029	99	231	41.6
HSP90	A^2	2	0.083	140.988	56	236	33.559
HSP90	A-D	3	0.083	147.747	56	234	40.318
HSP90	Background	7	0.083	107.429	96	138			Ratio (GFP/ HSP90)	Ratio (GFP/HSP90)
GFP	D^2 (A)	8	0.083	121.323	98	216	13.198	DMSO (A)	0.31726	1
GFP	A^2	9	0.083	108.156	67	138	0.031	A^2	0.000923746	0.00291164
GFP	A-D	10	0.083	116.24	67	215	8.115	A-D	0.201275	0.634417
GFP	Background	14	0.083	108.125	78	123
1.7.10
Rescue 72			Area	Mean	Min	Max	-Background			-No MCV
GAPDH	D^2 (R)	4	0.058	145.158	82	239	56.382
GAPDH	R^2	5	0.058	113.67	83	224	24.894
GAPDH	R-D	6	0.058	130.585	75	236	41.809		Norm	Percent GFP Expression
GAPDH	Background	7	0.058	88.776	63	103			Ratio (GFP/ HSP90)	Ratio (GFP/HSP90)
GFP	D^2 (R)	11	0.058	116.252	83	225	26.987	DMSO (R)	0.478646	1
GFP	R^2	12	0.058	89.028	73	127	-0.237	R^2	-0.00952037	0
GFP	R-D	13	0.058	108.729	79	217	19.464	R-D	0.465546	0.972631
GFP	Background	14	0.058	89.265	72	98
1.7.10
Rescue 72			Area	Mean	Min	Max	-Background			-No MCV
HSP90	D^2 (A)	1	0.053	168.808	104	224	61.252		No MCV
HSP90	A^2	2	0.053	157.301	83	221	49.745		With MCV
HSP90	A-D	3	0.053	165.51	99	224	57.954		DMSO
HSP90	D^2 (R)	4	0.053	170.481	100	221	62.925
HSP90	R^2	5	0.053	175.114	100	224	67.558
HSP90	R-D	6	0.053	173.136	77	226	65.58		Norm	Percent GFP Expression
HSP90	Background	7	0.053	107.556	96	130			Ratio (GFP/ HSP90)	Ratio (GFP/HSP90)
GFP	D^2 (A)	8	0.053	134.083	89	218	24.758	DMSO (A)	0.404199	1
GFP	A^2	9	0.053	112.007	94	203	2.682	A^2	0.053915	0.133387
GFP	A-D	10	0.053	134.529	102	226	25.204	A-D	0.434897	1.07595
GFP	D^2 (R)	11	0.053	153.79	102	239	44.465	DMSO (R)	0.706635	1
GFP	R^2	12	0.053	112.154	95	206	2.829	R^2	0.0418751	0.0592599
GFP	R-D	13	0.053	144.085	68	218	34.76	R-D	0.53004	0.75009
GFP	Background	14	0.053	109.325	77	154

## Sheet: Figure 4E Cycle
1.7.1
48hr	Mean	Background	Normalize	%DMSO
D - HSP90	129.261	28.834
A-R	126.634	26.207
A:R	127.369	26.942
Background	100.427
D - GFP	118.46	18.534	0.642783	1
A-R	100.493	0.567	0.0216354	0.033659
A:R	102.669	2.743	0.101811	0.158391
Background	99.926
1.7.4
48hr	Mean
D - HSP90	151.602	42.324
A-R	142.958	33.68
A:R	145.458	36.18
Background	109.278	0
D - GFP	143.249	33.973	0.802689	1
A-R	108.716	-0.56	-0.0166271	-0.0207142
A:R	119.312	10.036	0.277391	0.345577
Background	109.276	0
1.7.9
48hr	Mean	Background	Normalize	%DMSO
D - HSP90	135.985	19.599
A-R	131.922	15.536
A:R	131.826	15.44
Background	116.386	0
D - GFP	134.382	16.698	0.851982	1
A-R	118.037	0.353	0.0227214	0.0266689
A:R	120.691	3.007	0.194754	0.228589
Background	117.684	0
1.7.4
72hr	Mean	Background	Normalize	%DMSO
D - HSP90	151.602	42.324
A-R	143.483	34.205
A:R	143.889	34.611
Background	109.278	0
D - GFP	143.249	33.973	0.802689	1
A-R	109.34	0.064	0.00187107	0.002331
A:R	131.016	21.74	0.628124	0.782525
Background	109.276	0
1.7.11
72hr	Mean	Background	Normalize	%DMSO
D - HSP90	140.705	33.567
A-R	138.66	31.522
A:R	140.239	33.101
Background	107.138	0
D - GFP	143.516	34.705	1.0339	1
A-R	108.946	0.135	0.00428272	0.00414229
A:R	128.617	19.806	0.598351	0.57873
Background	108.811	0
1.7.12
72hr	Mean	Background	Normalize	%DMSO
D - HSP90	158.641	44.596
A-R	156.699	42.654
A:R	157.932	43.887
Background	114.045	0
D - GFP	139.095	26.066	0.584492	1
A-R	113.179	0.15	0.00351667	0.00601663
A:R	128.246	15.217	0.346731	0.593218
Background	113.029	0

## Sheet: Figure 4F BKRo
Dropbox > Spriggs Lab > Lab Members > Karen Wang > 1) Data > Cell Cycle > Exp1.106
	Mean	Background	GAPDH	DMSO
BKV DMSO GAPDH	114.758	26.89
BKV Ro GAPDH	107.955	20.087
Background	87.868
BKV DMSO GFP	107.914	20.368	0.757456	1
BKV Ro GFP	115.982	28.436	1.41564	1.86894
Background	87.546
	Mean	Background	GAPDH	DMSO
BKV DMSO GAPDH	141.08	57.953
BKV Ro GAPDH	130.552	47.425
Background	83.127
BKV DMSO GFP	135.288	54.974	0.948596	1
BKV Ro GFP	146.771	66.457	1.40131	1.47724
Background	80.314
	Mean	Background	GAPDH	DMSO
BKV DMSO GFP	165.74	70.078	1.59218	1
BKV Ro GFP	126.847	31.185	1.75049	1.09943
Background	95.662	0
BKV DMSO GAPDH	139.757	44.014
BKV Ro GAPDH	113.558	17.815
Background	95.743	0

[truncated: 6 more sheets: Figure 4G VP1, Figure 4H CV1, Figure 4I NDHF, Figure 5D Cherry, Figure 5F CHMP, Supp Figure 2 Flow]
