# Supplementary material for: Correction: Temporal gating of nuclear import: How Merkel cell polyomavirus exploits the cell cycle for nuclear entry
Source: PLoS Pathog. 2026 Apr 2;22(4):e1014095. doi: 10.1371/journal.ppat.1014095 (PMC13046146; doi:10.1371/journal.ppat.1014095)
Supplement: S2 File — (ZIP) [file ppat.1014095.s002.zip]

Archive with 11 entries (10 files):
- S2 File/
- S2 File/Fig 4B_A3_DMSO_24hrs_H342.fcs
- S2 File/Fig 4B_A4_Aph_24hrs_H342.fcs
- S2 File/Fig 4B_A5_Ro3306_24hrs_H342.fcs
- S2 File/Fig S2_A2_A-R_H342.fcs
- S2 File/Fig S2_A4_A-D.fcs
- S2 File/Fig S2_A4_AR_H342.fcs
- S2 File/Fig S2_A5_DMSO_H342.fcs
- S2 File/Fig S2_A6_A-A_H342.fcs
- S2 File/Fig S2_A6_R-D.fcs
- S2 File/Fig S2_A8_R-R_H342.fcs
